# Supplementary material for: A Follow-Up Study of a European IgG4-Related Disease Cohort Treated with Rituximab
Source: J Clin Med. 2021 Mar 23;10(6):1329. doi: 10.3390/jcm10061329 (PMC8004657; doi:10.3390/jcm10061329)
Supplement: Supplementary file 1 [file jcm-10-01329-s001.zip]

Archive with 3 entries (3 files):
- Backhus et al._IgG4-RD_06.03.2021_Supplementary results, methods and figure.docx
- Suppl Figure 1_10.02.2021.pdf
- Suppl.Tables_08.03.2021.xlsx
