# Supplementary material for: A Follow-Up Study of a European IgG4-Related Disease Cohort Treated with Rituximab
Source: J Clin Med. 2021 Mar 23;10(6):1329. doi: 10.3390/jcm10061329 (PMC8004657; doi:10.3390/jcm10061329)
Supplement: Supplementary file 1 [file jcm-10-01329-s001.zip › Suppl.Tables_08.03.2021.xlsx]

## Sheet: Blatt1
		Supplementary Table 1
		Responder Index
		Scoring refers to manifestations of disease activity present in the last 28 days
		Scoring:	0	unaffected or resolved
			1	improved but persistent
			2	new or recurrence (while off treatment) or unchanged
			3	worse or new despite treatment
		Definitions:	Organ/site score: the overall level of IgG4-RD activity within a speciﬁc organ system
			Symptomatic: is the disease manifestation in a particular organ system symptomatic?
			Urgent disease: disease that requires treatment immediately to prevent serious organ dysfunction
			(presence of urgent disease within an organ leads to doubling of that organ system score)
			Damage: organ dysfunction that has occurred as a result of IgG4-RD and is considered permanent
		Total activity score:	Organs (x2 if urgent disease) _____________
		Total number of urgent organs: ________________________
		Total number of damaged organs: ______________________
		Supplementary Table 1: Scoring parameters and clinical definitions of the Responder Index (RI)
		Supplementary Table 2
				"Steroids" (n=17)		"RTX" (n=13)
		Mean age - years		51.1		61.1
		Sex - number (%)
		male		12(70.6)		10(76.9)
		female		5 (29.4)		3(23.1)
		Number of affected organs - mean (min; max)		2 (1;3)		3(1;5)
		Follow-up median (months)		40		71
		Relapse on steroids/RTX - number (%)		5(29.4)		8(61.5)
		Time to relapse on steroids/RTX - median (months)		24		16
	Supplementary Table 2: Responder Index - clinical and therapeutic aspects of the "Steroids" and "RTX" subgroups
		Supplementary Table 3
		Time to relapse (Cox model)		HR	95%CI	p-value
		Modifier
		Smoking				0.097
		former vs actual		1.72	0.17 - 17.10	0.645
		never vs actual		n.e.	n.e.	n.e.
		Number of involved organs		0.8	0.33 - 1.92	0.616
		Exocrine pancreas insufficiency		n.e.	n.e.	n.e.
		Endocrine pancreas insufficiency		0.59	0.10 - 3.16	0.566
		IgG4 serum level before steroid treatment		n.e.	n.e.	n.e.
		Responder Index at the latest point in time (linear model)		Estimate	SE	p-value
		Modifier
		Smoking				0.18
		former vs actual		-0.25	0.79	0.76
		never vs actual		1.33	0.84	0.157
		Number of involved organs		-0.37	0.29	0.221
		Exocrine pancreas insufficiency		-0.76	0.51	0.174
		Endocrine pancreas insufficiency		-0.29	0.49	0.572
		IgG4 serum level before steroid treatment		-0.0001	0.0001	0.258
	Supplementary Table 3: Univariable analyses of modifier and time to relapse or Responder Index at the latest point in time in IgG4-RD patients with RTX treatment. Estimate: 95%CI.
